# Supplementary material for: Effects of Tannic Acid on Immune Function and Gut Microbiota in Brandt’s Voles (Lasiopodomys brandtii)
Source: Microorganisms. 2026 Mar 3;14(3):577. doi: 10.3390/microorganisms14030577 (PMC13028715; doi:10.3390/microorganisms14030577)
Supplement: Supplementary file 1 [file microorganisms-14-00577-s001.zip]

Archive with 1 entries (1 files):
- microorganisms-4087312-supplementary.pdf
